# Supplementary material for: Resistance Characterization of Plasmopara viticola to Metalaxyl, Cymoxanil, and Cyazofamid in China
Source: J Fungi (Basel). 2026 Mar 3;12(3):180. doi: 10.3390/jof12030180 (PMC13027896; doi:10.3390/jof12030180)
Supplement: Supplementary file 1 [file jof-12-00180-s001.zip]

Archive with 2 entries (2 files):
- Figure S1.tif
- Tables S1 and S2.pdf
